# Supplementary material for: Manganese Ions Individually Alter the Reverse Transcription Signature of Modified Ribonucleosides
Source: Genes (Basel). 2020 Aug 18;11(8):950. doi: 10.3390/genes11080950 (PMC7466121; doi:10.3390/genes11080950)
Supplement: Supplementary file 1 [file genes-11-00950-s001.zip]

Archive with 6 entries (5 files):
- Supplement/
- Supplement/Figure_S1.png
- Supplement/Figure_S2.png
- Supplement/Figure_S3.png
- Supplement/Figure_S4.png
- Supplement/Supplementary Materials.docx
